# Supplementary material for: Evaluating the Associations of Adiposity, Functional Status, and Anthropometric Measures with Nutritional Status in Chronic Hemodialysis Patients: A Cross-Sectional Study
Source: Nutrients. 2025 Sep 23;17(19):3034. doi: 10.3390/nu17193034 (PMC12526302; doi:10.3390/nu17193034)
Supplement: Supplementary file 1 [file nutrients-17-03034-s001.zip]

Archive with 1 entries (1 files):
- nutrients-3875949-supplementary.pdf
